# Supplementary material for: Renal Tubular Acidosis in Pregnant Critically Ill COVID-19 Patients: A Secondary Analysis of a Prospective Cohort
Source: J Clin Med. 2022 Jul 22;11(15):4273. doi: 10.3390/jcm11154273 (PMC9331067; doi:10.3390/jcm11154273)
Supplement: Supplementary file 1 [file jcm-11-04273-s001.zip]

Archive with 1 entries (1 files):
- jcm-1775112-supplementary.pdf
